# Supplementary material for: A Novel Effective Nanoadjuvant System for Poultry Vaccines
Source: Vaccines (Basel). 2026 Jul 14;14(7):613. doi: 10.3390/vaccines14070613 (PMC13418975; doi:10.3390/vaccines14070613)
Supplement: Supplementary file 1 [file vaccines-14-00613-s001.zip]

Archive with 1 entries (1 files):
- vaccines-4389518-supplementary.pdf
